# Supplementary material for: Quantum Approach for Contextual Search, Retrieval, and Ranking of Classical Information
Source: Entropy (Basel). 2024 Oct 13;26(10):862. doi: 10.3390/e26100862 (PMC11508094; doi:10.3390/e26100862)
Supplement: Supplementary file 1 [file entropy-26-00862-s001.zip]

Archive with 1 entries (1 files):
- entropy-3232700-supplementary.pdf
